# Supplementary material for: Wearable Inertial Sensors to Assess Standing Balance: A Systematic Review
Source: Sensors (Basel). 2019 Sep 20;19(19):4075. doi: 10.3390/s19194075 (PMC6806601; doi:10.3390/s19194075)
Supplement: Supplementary file 1 [file sensors-19-04075-s001.zip]

Archive with 2 entries (2 files):
- Supplementary_S1.docx
- Supplementary_S2.docx
